# Supplementary material for: Molecular Evidence of Dengue Virus Serotype 2 in Travelers Returning to Israel from the Sinai Peninsula
Source: Emerg Infect Dis. 2025 Nov;31(11):2199–202. doi: 10.3201/eid3111.250991 (PMC12704534; doi:10.3201/eid3111.250991)
Supplement: Appendix — Additional information about molecular evidence of dengue virus serotype 2 in travelers returning to Israel from the Sinai Peninsula. [file 25-0991-Techapp-s1.xlsx]

## Sheet: Appendix Table
Article DOI: https://doi.org/10.3201/eid3111.250991
EID cannot ensure accessibility for supplementary materials supplied by authors. Readers who have difficulty accessing supplementary content should contact the authors for assistance.
Molecular Evidence of Dengue Virus Serotype 2 in Travelers Returning to Israel from the Sinai Peninsula
Appendix Table. Sequencing coverage parameters and GenBank accession numbers for all samples
sample	country	% coverage	avg. depth	GenBank accession #
patient #1	Israel	86	4035	PP859879
patient #2	Israel	90	3173	PP859880
patient #3	Israel	61	1910	PV849414
patient #4	Israel	39.5	1330	not submitted
